# Supplementary material for: A Retrospective Review and Comprehensive Tumour Profiling of Advanced Non-Melanomatous Cutaneous Spindle Cell Neoplasms Treated with Immune-Checkpoint Inhibitors
Source: Cancers (Basel). 2024 Apr 10;16(8):1452. doi: 10.3390/cancers16081452 (PMC11048307; doi:10.3390/cancers16081452)
Supplement: Supplementary file 1 [file cancers-16-01452-s001.zip]

Archive with 1 entries (1 files):
- cancers-2865245-supplementary.pdf
